# Supplementary material for: The Salmonella Typhimurium InvF-SicA complex is necessary for the transcription of sopB in the absence of the repressor H-NS
Source: PLoS One. 2020 Oct 29;15(10):e0240617. doi: 10.1371/journal.pone.0240617 (PMC7595419; doi:10.1371/journal.pone.0240617)
Supplement: S1 Raw files — (ZIP) [file pone.0240617.s006.zip]

Archive with 28 entries (25 files):
- Archivos Raw/
- Archivos Raw/Figura 4A.tif
- __MACOSX/
- __MACOSX/Archivos Raw/
- __MACOSX/Archivos Raw/._Figura 4A.tif
- Archivos Raw/Figura 4B.tif
- __MACOSX/Archivos Raw/._Figura 4B.tif
- Archivos Raw/Figure5A.jpg
- __MACOSX/Archivos Raw/._Figure5A.jpg
- Archivos Raw/Figure5B.jpeg
- __MACOSX/Archivos Raw/._Figure5B.jpeg
- Archivos Raw/Figure5C.jpg
- __MACOSX/Archivos Raw/._Figure5C.jpg
- Archivos Raw/Figure7A.tif
- __MACOSX/Archivos Raw/._Figure7A.tif
- Archivos Raw/Figure7B.tif
- __MACOSX/Archivos Raw/._Figure7B.tif
- Archivos Raw/SFigure2A.jpeg
- __MACOSX/Archivos Raw/._SFigure2A.jpeg
- Archivos Raw/SFigure2B.jpg
- __MACOSX/Archivos Raw/._SFigure2B.jpg
- Archivos Raw/SFigure3A.jpg
- __MACOSX/Archivos Raw/._SFigure3A.jpg
- Archivos Raw/SFigure3B.jpg
- __MACOSX/Archivos Raw/._SFigure3B.jpg
- Archivos Raw/SFigure4.tif
- __MACOSX/Archivos Raw/._SFigure4.tif
- __MACOSX/._Archivos Raw
